# Supplementary material for: catena-Poly[[(4,4′-dimethyl-2,2′-bipyridine-κ2 N,N′)cadmium]-di-μ-bromido]
Source: Acta Crystallogr Sect E Struct Rep Online. 2012 Nov 17;68(Pt 12):m1493–4. doi: 10.1107/S1600536812046636 (PMC3588747; doi:10.1107/S1600536812046636)
Supplement: Supplementary file 2 [file e-68-m1493-Isup2.hkl]

# 
# h,k,l, Fc-squared, Fo-squared, sigma(Fo-squared) and status flag 
# 
data_I
_shelx_title ' CDBR2-4,4' 
_shelx_refln_list_code          4 
_shelx_F_calc_maximum      349.15 
_exptl_crystal_F_000       552.00 
_reflns_d_resolution_high  0.8107 
 
loop_ 
 _symmetry_equiv_pos_as_xyz 
 'x, y, z' 
 '-x, y, -z+1/2' 
 'x+1/2, y+1/2, z' 
 '-x+1/2, y+1/2, -z+1/2' 
 '-x, -y, -z' 
 'x, -y, z-1/2' 
 '-x+1/2, -y+1/2, -z' 
 'x+1/2, -y+1/2, z-1/2' 
 
_cell_length_a    17.9795 
_cell_length_b    10.5319 
_cell_length_c     7.4496 
_cell_angle_alpha  90.000 
_cell_angle_beta  108.403 
_cell_angle_gamma  90.000 
 
_shelx_F_squared_multiplier     1.000 
 
loop_ 
 _refln_index_h 
 _refln_index_k 
 _refln_index_l 
 _refln_F_squared_calc 
 _refln_F_squared_meas 
 _refln_F_squared_sigma 
 _refln_observed_status 
   2   0   0    73686.26    76814.58    780.66 o 
   4   0   0     2894.04     2623.17    228.47 o 
   6   0   0     1357.06     1270.04    200.73 o 
   8   0   0     2388.17     2059.51    203.67 o 
  10   0   0    42593.46    38074.64    264.11 o 
  12   0   0    29800.98    28100.08    489.22 o 
  14   0   0     2737.80     2519.68    219.93 o 
  16   0   0      286.82      475.05    386.74 o 
  18   0   0        4.83      251.70    271.37 o 
  20   0   0     3365.70     3700.76    298.72 o 
   1   1   0    49840.20    65554.17   5169.54 o 
   3   1   0    32492.85    34525.60    668.02 o 
   5   1   0     6193.18     6030.70    161.22 o 
   7   1   0     3775.32     3850.24    154.30 o 
   9   1   0    41292.44    38344.13    506.99 o 
  11   1   0    33437.89    31041.01    402.25 o 
  13   1   0     6364.48     6368.30    249.28 o 
  15   1   0       44.64      717.22    171.05 o 
  17   1   0      179.31      307.71    182.04 o 
  19   1   0     2010.48     2145.43    264.40 o 
   0   2   0    45006.25    54044.51   2906.47 o 
   2   2   0    15034.72    15534.03    270.43 o 
   4   2   0      583.03      497.75    172.27 o 
   6   2   0       36.94      574.97    398.25 o 
   8   2   0     5556.15     6575.54    945.49 o 
  10   2   0    17141.12    16388.04    321.69 o 
  12   2   0     8676.63     8495.58    314.38 o 
  14   2   0      186.81      950.44    338.51 o 
  16   2   0      423.33      843.74    272.29 o 
  18   2   0      277.75      250.47    194.35 o 
  20   2   0     1575.51     1585.72    257.14 o 
   1   3   0      181.04      745.87    202.21 o 
   3   3   0      495.20      684.94    210.61 o 
   5   3   0     7230.71     6848.56    538.36 o 
   7   3   0      506.74     3476.18   1863.89 o 
   9   3   0      416.12     4182.60   2042.96 o 
  11   3   0        1.79      793.83    491.43 o 
  13   3   0     1636.22     3225.77    648.29 o 
  15   3   0        8.20     1068.86    207.42 o 
  17   3   0      819.67      571.99    215.45 o 
  19   3   0      113.00      420.74    240.10 o 
   0   4   0    18807.15    18691.53    237.48 o 
   2   4   0     2699.45     3014.33    181.33 o 
   4   4   0     2000.28     2972.52    230.41 o 
   6   4   0      329.52      238.28    174.15 o 
   8   4   0        0.38     1047.01    632.64 o 
  10   4   0    11842.13    11596.07   1244.76 o 
  12   4   0     1879.03     2919.25    439.08 o 
  14   4   0      913.13     1797.49    259.13 o 
  16   4   0      344.14      460.78    210.25 o 
  18   4   0       22.17       49.86    225.54 o 
  20   4   0      526.03      452.60    258.53 o 
   1   5   0    55333.66    56537.89    717.74 o 
   3   5   0     3748.15     3823.47    175.69 o 
   5   5   0     9088.34     9067.07    255.92 o 
   7   5   0       73.81       11.71    303.40 o 
   9   5   0    11279.91    10143.61    444.45 o 
  11   5   0    21652.91    21395.38   1420.05 o 
  13   5   0    10236.87    10538.97    986.65 o 
  15   5   0       55.81      554.67    210.13 o 
  17   5   0      307.55      530.90    220.65 o 
  19   5   0      402.18      392.92    292.83 o 
   0   6   0    74897.95    75576.88   1011.19 o 
   2   6   0    28666.89    28943.64    808.81 o 
   4   6   0       97.84       84.25    313.53 o 
   6   6   0     1252.64     1217.74    263.21 o 
   8   6   0     6980.21     7295.49    612.48 o 
  10   6   0    24993.39    23863.99   1668.31 o 
  12   6   0     9799.70     9532.22    696.85 o 
  14   6   0     1366.77     1471.39    207.39 o 
  16   6   0       30.19      159.30    245.66 o 
  18   6   0      233.54      625.90    243.08 o 
   1   7   0    41001.77    40610.82    559.84 o 
   3   7   0     4230.97     4565.75    407.01 o 
   5   7   0      130.22      449.18    504.96 o 
   7   7   0     2000.94     2423.60    190.34 o 
   9   7   0    12088.39    11762.44    833.32 o 
  11   7   0    16731.85    15961.66   1017.86 o 
  13   7   0     2289.49     2303.27    213.19 o 
  15   7   0      115.05        0.00    224.09 o 
  17   7   0       81.04        0.00    249.15 o 
   0   8   0     2740.74     2608.80    339.50 o 
   2   8   0     4657.47     4157.16    215.92 o 
   4   8   0     2410.29     3889.03   1225.51 o 
   6   8   0     1622.65     2227.07    688.41 o 
   8   8   0     8698.24     8012.27    424.59 o 
  10   8   0     8482.64     8481.66    480.46 o 
  12   8   0     1914.33     1860.57    222.59 o 
  14   8   0       46.40      100.68    231.41 o 
  16   8   0      151.22      470.35    251.06 o 
   1   9   0     1764.50     1964.37    225.11 o 
   3   9   0      660.48      671.48    208.73 o 
   5   9   0     2062.22     2623.09    582.96 o 
   7   9   0     1955.30     2061.21    859.12 o 
   9   9   0      714.06      637.06    190.26 o 
  11   9   0       21.38      862.75    390.77 o 
  13   9   0        6.68      263.43    259.76 o 
  15   9   0      277.01      278.58    462.30 o 
   0  10   0     1570.69     1871.09    372.25 o 
   2  10   0      340.34      504.41    214.69 o 
   4  10   0      462.57      453.49    205.95 o 
   6  10   0     2182.24     2252.19    415.52 o 
   8  10   0      188.73       82.33    227.99 o 
  10  10   0     1316.61     1566.41    206.75 o 
  12  10   0      994.03     1294.67    224.46 o 
   1  11   0     7428.89     7097.13    286.03 o 
   3  11   0      389.94      353.85    231.10 o 
   5  11   0      623.41      287.92    226.52 o 
   7  11   0       43.04      124.26    246.23 o 
   9  11   0      935.25     1179.60    246.03 o 
  11  11   0     2677.67     3186.14    235.87 o 
   0  12   0     8955.33     8952.73    442.04 o 
   2  12   0     3129.58     3202.57    325.58 o 
   4  12   0        9.47      345.72    238.18 o 
   6  12   0       56.75      189.35    259.90 o 
   8  12   0     1493.77     2019.35    263.18 o 
 -21   1   1      104.04      186.36    213.27 o 
 -19   1   1     2180.49     2029.03    189.84 o 
 -17   1   1     1754.33     1930.39    205.99 o 
 -15   1   1        6.06      238.76    179.83 o 
 -13   1   1      969.62     1083.84    200.27 o 
 -11   1   1        1.28      608.49    139.95 o 
  -9   1   1    15042.42    15842.26    720.69 o 
  -7   1   1    15822.66    14912.32    337.05 o 
  -5   1   1      605.16      918.18    149.41 o 
  -3   1   1     3784.05     4085.35    253.39 o 
  -1   1   1    12679.76    12741.44    377.80 o 
   1   1   1    18600.25    20018.43    376.54 o 
   3   1   1    24602.01    25577.14    795.97 o 
   5   1   1     8457.42     8616.23    273.87 o 
   7   1   1     2645.26     5511.57    844.90 o 
   9   1   1     1407.68     1502.85    160.29 o 
  11   1   1     3400.94     3406.15    160.70 o 
  13   1   1     6823.30     7169.88    447.79 o 
  15   1   1     2793.20     3285.61    183.91 o 
  17   1   1       22.04      202.33    197.73 o 
  19   1   1       18.06       23.67    221.11 o 
 -20   2   1     3483.46     3107.27    206.98 o 
 -18   2   1     6384.92     6600.11    204.99 o 
 -16   2   1     2929.43     2695.07    173.05 o 
 -14   2   1      883.95      770.35    179.72 o 
 -12   2   1      208.74      270.92    145.29 o 
 -10   2   1    23729.03    23714.44    918.29 o 
  -8   2   1    54513.04    55177.50   2983.74 o 
  -6   2   1    33329.94    33011.71   1426.74 o 
  -4   2   1     3075.78     2979.71    224.06 o 
  -2   2   1    12304.39    12455.72    396.31 o 
   0   2   1     8560.96     9579.38    211.83 o 
   2   2   1    95185.91   100126.28    892.90 o 
   4   2   1    60637.43    60952.53   2970.95 o 
   6   2   1     3396.67     6572.81   1073.22 o 
   8   2   1      207.03      378.53    156.90 o 
  10   2   1      662.95      710.18    265.56 o 
  12   2   1    17580.42    17545.59    373.48 o 
  14   2   1    14737.75    14831.86    465.22 o 
  16   2   1     1945.36     2319.28    192.07 o 
  18   2   1       37.28      287.56    204.91 o 
 -21   3   1     1198.17     1420.24    327.12 o 
 -19   3   1     7110.90     7535.38    389.44 o 
 -17   3   1     3004.99     2731.99    205.54 o 
 -15   3   1       13.03      116.97    268.05 o 
 -13   3   1      492.40      676.51    176.42 o 
 -11   3   1     3047.66     3057.02    172.60 o 
  -9   3   1    58865.55    58591.73   2729.68 o 
  -7   3   1    76606.43    76284.36   4129.60 o 
  -5   3   1    12435.27    13879.14    469.69 o 
  -3   3   1     5934.26     6064.14    234.85 o 
  -1   3   1       42.70      129.71    190.32 o 
   1   3   1    94681.51    95955.98   1127.65 o 
   3   3   1   121906.59   124876.88   1099.06 o 
   5   3   1    34215.46    37600.46   2126.52 o 
   7   3   1      188.38      436.37    233.08 o 
   9   3   1       96.40      329.27    186.61 o 
  11   3   1     7805.05     7824.15    314.51 o 
  13   3   1    12389.79    12253.59    284.40 o 
  15   3   1     8172.97     8237.91    191.43 o 
  17   3   1      370.84      447.15    231.13 o 
  19   3   1       14.44      509.57    256.50 o 
 -20   4   1     2416.57     2535.38    336.60 o 
 -18   4   1     7446.11     6819.43    453.81 o 
 -16   4   1     2565.63     2637.58    452.70 o 
 -14   4   1      337.59      178.37    189.87 o 
 -12   4   1      146.93      344.01    171.81 o 
 -10   4   1    12632.02    12248.57    422.25 o 
  -8   4   1    45796.40    43551.92   2798.27 o 
  -6   4   1    36472.88    37758.02    435.87 o 
  -4   4   1      117.47      249.38    215.06 o 
  -2   4   1       97.50     1708.30    566.93 o 
   0   4   1    16219.16    17094.81    745.04 o 
   2   4   1    82034.27    86787.41   1439.17 o 
   4   4   1    46010.38    46658.68    982.91 o 
   6   4   1     1671.68     1488.96    173.45 o 
   8   4   1       64.12        0.00    177.83 o 
  10   4   1     1918.39     1749.91    183.11 o 
  12   4   1    13560.48    13866.28    884.35 o 
  14   4   1    13146.26    12595.04    528.10 o 
  16   4   1     1323.05     1337.71    230.98 o 
  18   4   1       14.86        0.00    242.77 o 
 -19   5   1     1056.60     1605.65    400.75 o 
 -17   5   1     4557.08     3932.05    343.93 o 
 -15   5   1     3718.89     3656.30    247.43 o 
 -13   5   1       19.04      401.93    408.14 o 
 -11   5   1      703.06      962.96    392.89 o 
  -9   5   1    10270.41    10174.80    429.65 o 
  -7   5   1     8241.32     8623.35    415.02 o 
  -5   5   1     3549.94     3443.94    212.37 o 
  -3   5   1     2415.28     3552.72    475.44 o 
  -1   5   1     6603.43    11231.90   2113.88 o 
   1   5   1    13995.89    17165.06   2890.33 o 
   3   5   1     9688.82     9035.80   1485.76 o 
   5   5   1     5538.83     5673.72    333.47 o 
   7   5   1      152.58      118.18    179.81 o 
   9   5   1      678.43     1307.01    603.27 o 
  11   5   1    12268.16    12364.46    929.20 o 
  13   5   1    10043.19     9586.69    301.27 o 
  15   5   1      666.73      442.25    220.69 o 
  17   5   1       17.22      504.05    428.63 o 
 -18   6   1      173.54        0.00    237.04 o 
 -16   6   1       83.15      441.19    215.53 o 
 -14   6   1      357.45      749.74    327.76 o 
 -12   6   1      140.83     1271.02    610.37 o 
 -10   6   1        7.24      683.37    410.99 o 
  -8   6   1      377.52       87.08    366.65 o 
  -6   6   1     2709.60     2820.43    266.18 o 
  -4   6   1     3572.63     3249.98    182.34 o 
  -2   6   1     2137.95     4219.03    832.06 o 
   0   6   1     2285.86     8042.06   2282.56 o 
   2   6   1     2254.19     5302.66   1953.53 o 
   4   6   1      214.02      313.27    180.73 o 
   6   6   1      193.03      596.57    183.34 o 
   8   6   1     1442.85     2357.30    467.91 o 
  10   6   1     1291.63     1511.68    232.26 o 
  12   6   1        4.60        0.00    237.95 o 
  14   6   1        2.51      125.82    363.71 o 
  16   6   1        4.39        0.00    239.77 o 
 -17   7   1      147.92        0.00    342.41 o 
 -15   7   1     1004.18      907.52    216.21 o 
 -13   7   1     2022.16     1973.63    208.43 o 
 -11   7   1       30.34      235.76    193.17 o 
  -9   7   1     5078.44     5074.49    232.94 o 
  -7   7   1     2541.74     2990.45    179.46 o 
  -5   7   1       61.46      327.24    179.07 o 
  -3   7   1     1579.95     1577.37    411.67 o 
  -1   7   1      376.83      664.97    184.59 o 
   1   7   1     4823.69     6170.93    491.34 o 
   3   7   1     5870.77     6416.10    352.51 o 
   5   7   1     1740.86     2011.21    189.18 o 
   7   7   1     1125.15     1565.23    316.02 o 
   9   7   1     3713.96     4121.73    532.48 o 
  11   7   1       14.39        0.00    453.39 o 
  13   7   1     1850.71     1380.14    222.97 o 
  15   7   1     1824.30     1808.30    242.46 o 
 -16   8   1      201.77      348.44    240.77 o 
 -14   8   1      439.48      162.29    227.07 o 
 -12   8   1       15.88      279.71    251.62 o 
 -10   8   1     3805.30     3773.86    217.28 o 
  -8   8   1    16077.20    16239.25    483.40 o 
  -6   8   1     5982.54     6146.04    241.97 o 
  -4   8   1     1443.06     1546.17    301.59 o 
  -2   8   1      374.60       14.70    277.40 o 
   0   8   1     1738.53     1917.36    403.18 o 
   2   8   1    17659.06    19539.63    960.11 o 
   4   8   1    16193.11    16871.83    767.01 o 
   6   8   1       99.24      437.83    263.09 o 
   8   8   1      738.81      793.91    184.52 o 
  10   8   1       63.71      288.71    196.48 o 
  12   8   1     3409.50     3499.66    275.75 o 
  14   8   1     4277.82     4723.61    460.64 o 
 -15   9   1       32.21        0.00    306.59 o 
 -13   9   1      117.71      278.65    229.54 o 
 -11   9   1     2031.99     1947.43    215.48 o 
  -9   9   1    13851.91    13425.87    588.37 o 
  -7   9   1    14777.93    14060.94    279.37 o 
  -5   9   1     3941.18     4271.52    224.38 o 
  -3   9   1     2384.60     2994.57    268.80 o 
  -1   9   1      430.56     1202.85    879.98 o 
   1   9   1    17747.49    18701.71    492.24 o 
   3   9   1    22067.80    22614.63    987.75 o 
   5   9   1     6585.74     6537.01    422.01 o 
   7   9   1      264.67      288.85    212.88 o 
   9   9   1       38.30      153.14    201.89 o 
  11   9   1     2582.35     2384.67    212.71 o 
  13   9   1     5224.57     5200.26    344.27 o 
 -14  10   1      156.12        0.00    227.89 o 
 -12  10   1        7.04      149.86    215.71 o 
 -10  10   1     1961.37     2080.32    231.01 o 
  -8  10   1     9792.30     9622.58    353.05 o 
  -6  10   1     6343.36     6411.88    228.82 o 
  -4  10   1     1351.45     1190.76    213.07 o 
  -2  10   1     2902.41     2864.26    218.84 o 
   0  10   1     6795.44     7118.37    262.88 o 
   2  10   1    12487.02    12200.72    390.39 o 
   4  10   1     8554.66     8370.49    221.97 o 
   6  10   1      366.94      280.97    222.94 o 
   8  10   1       14.33        0.00    221.45 o 
  10  10   1     2002.23     1410.40    224.78 o 
  12  10   1     5838.88     5234.42    242.75 o 
 -11  11   1      570.73      504.62    256.76 o 
  -9  11   1     1978.42     2272.47    383.77 o 
  -7  11   1     3981.53     3543.54    241.13 o 
  -5  11   1     2277.94     2158.45    238.63 o 
  -3  11   1     1171.98     1715.66    748.34 o 
  -1  11   1     1911.84     1683.45    267.70 o 
   1  11   1     3639.97     3369.24    289.87 o 
   3  11   1     4021.99     3797.74    230.93 o 
   5  11   1     1336.89     1191.58    236.68 o 
   7  11   1      661.84      632.23    243.62 o 
   9  11   1     1704.31     1334.89    234.32 o 
  -8  12   1      138.99        1.18    259.28 o 
  -6  12   1      593.17        0.00    252.64 o 
  -4  12   1     1837.37     1211.61    256.12 o 
  -2  12   1     1284.04     1012.69    303.57 o 
   0  12   1     1511.49     1560.40    315.93 o 
   2  12   1      414.08      601.33    317.64 o 
   4  12   1       37.98      224.30    342.69 o 
   6  12   1      563.64      706.38    259.08 o 
 -22   0   2      465.70      468.67    300.90 o 
 -20   0   2       60.38      495.38    267.85 o 
 -18   0   2     6082.14     6255.29    255.37 o 
 -16   0   2    19465.78    18544.31    474.10 o 
 -14   0   2     8062.06     9664.31    277.27 o 
 -12   0   2     2172.26     5696.54    357.07 o 
 -10   0   2     2511.42     4195.73    206.30 o 
  -8   0   2    11617.72    11173.75    471.58 o 
  -6   0   2    89901.44    82134.77    313.81 o 
   0   0   2    21348.23    21500.64    477.19 o 
   2   0   2    11201.67    10666.82    287.81 o 
   4   0   2    34416.35    34904.45    321.05 o 
   6   0   2    48364.81    46951.91    856.69 o 
   8   0   2    14035.73    13306.67    695.00 o 
  10   0   2      135.61      244.59    317.08 o 
  12   0   2      639.96      599.89    248.61 o 
  14   0   2     2773.43     3032.65    285.49 o 
  16   0   2     8083.59     8529.86    479.77 o 
  18   0   2     3311.31     2966.83    328.09 o 
 -21   1   2       21.31        0.00    284.89 o 
 -19   1   2      795.45     1022.91    188.66 o 
 -17   1   2     7921.61     8136.91    341.73 o 
 -15   1   2    12835.41    12576.43    249.09 o 
 -13   1   2     3608.98     5291.26    661.14 o 
 -11   1   2      215.89     2098.35    416.17 o 
  -9   1   2      117.73      237.43    138.83 o 
  -7   1   2    53041.39    50390.46    457.64 o 
  -5   1   2    67642.22    60359.64   1068.18 o 
  -3   1   2     1767.59     1384.17    234.18 o 
  -1   1   2      976.54     1105.93    418.49 o 
   1   1   2     1065.18     1308.95    214.34 o 
   3   1   2    29389.18    31928.30    495.28 o 
   5   1   2    89751.38    88287.94   1362.54 o 
   7   1   2    25463.79    25662.88    220.54 o 
   9   1   2      730.48      296.65    242.49 o 
  11   1   2      188.87      224.08    174.99 o 
  13   1   2     3142.79     3191.74    180.78 o 
  15   1   2     9386.85     9110.38    229.99 o 
  17   1   2     3549.08     3420.93    252.98 o 
 -20   2   2      264.24      339.30    220.12 o 
 -18   2   2      822.11     1261.03    194.02 o 
 -16   2   2     6777.04     6634.44    275.71 o 
 -14   2   2     5090.89     5056.71    156.69 o 
 -12   2   2       77.16       31.48    306.51 o 
 -10   2   2       55.77      252.33    174.74 o 
  -8   2   2     4592.25     4180.67    206.73 o 
  -6   2   2    16214.02    14528.24    315.63 o 
  -4   2   2    20190.55    18307.68    417.41 o 
  -2   2   2     3123.21     2885.25    262.26 o 
   0   2   2       32.28     1061.07    619.79 o 
   2   2   2     4059.00     8427.82    231.07 o 
   4   2   2    19627.19    20952.83   1045.20 o 
   6   2   2    18409.39    19373.91    518.63 o 
   8   2   2     3392.79     3182.32    181.10 o 
  10   2   2       13.26      190.53    176.44 o 
  12   2   2        4.00        0.00    224.76 o 
  14   2   2     2157.55     2367.54    189.46 o 
  16   2   2     3412.83     3625.59    384.38 o 
  18   2   2      368.88      541.99    234.00 o 
 -21   3   2      173.55        0.00    236.91 o 
 -19   3   2        0.80      584.24    254.38 o 
 -17   3   2      800.56      700.45    263.90 o 
 -15   3   2        9.75        0.00    186.06 o 
 -13   3   2      467.55      734.56    170.41 o 
 -11   3   2      225.34      213.94    203.85 o 
  -9   3   2     1596.87     1790.47    187.51 o 
  -7   3   2      750.60      721.17    266.56 o 
  -5   3   2       80.48      456.87    223.98 o 
  -3   3   2      300.75      419.05    229.44 o 
  -1   3   2      438.41     3687.57   1764.25 o 
   1   3   2     7479.20    11913.94    230.65 o 
   3   3   2      787.64    12323.50    669.80 o 
   5   3   2        0.09     1284.93    263.04 o 
   7   3   2       52.60      128.62    189.92 o 
   9   3   2     1200.31     1572.84    189.83 o 
  11   3   2       53.36      294.81    186.20 o 
  13   3   2     1646.42     1397.15    188.72 o 
  15   3   2       31.49        0.00    206.33 o 
  17   3   2       23.87      398.60    250.58 o 
 -20   4   2        1.98      244.88    237.32 o 
 -18   4   2       94.38        0.00    208.92 o 
 -16   4   2      723.75      864.36    194.99 o 
 -14   4   2     1287.68     1578.03    231.53 o 
 -12   4   2     1112.74     1065.71    195.46 o 
 -10   4   2      595.84      317.91    166.78 o 
  -8   4   2     8257.04     8287.20    216.28 o 
  -6   4   2    10331.53     9947.17    323.25 o 
  -4   4   2     6761.61     6120.16    243.49 o 
  -2   4   2      359.06     2368.54   1104.08 o 
   0   4   2      210.21    11744.46   5694.47 o 
   2   4   2     2259.14     8382.26   1325.40 o 
   4   4   2     3743.97     7272.37    909.78 o 
   6   4   2    17946.72    17728.12    361.02 o 
   8   4   2      710.72     1108.62    333.28 o 
  10   4   2     6893.23     6076.05    210.55 o 
  12   4   2      441.42      397.75    211.01 o 
  14   4   2      588.89      761.87    228.86 o 
  16   4   2     1771.43     1546.21    307.41 o 
 -19   5   2      391.34      775.49    235.94 o 
 -17   5   2     9550.20     9150.92    396.74 o 
 -15   5   2     9869.44     9370.12    633.12 o 
 -13   5   2      134.52      443.09    184.79 o 
 -11   5   2     1336.97     1282.16    179.18 o 
  -9   5   2      331.49      188.33    172.21 o 
  -7   5   2    16051.10    15716.21    835.71 o 
  -5   5   2    49552.63    49089.20   3019.85 o 
  -3   5   2    12409.98    12716.01    640.54 o 
  -1   5   2      632.02     2805.83   1178.55 o 
   1   5   2     5608.15     8959.10    976.48 o 
   3   5   2     9010.96    10434.48    202.53 o 
   5   5   2    32511.48    33188.84   1735.31 o 
   7   5   2    13640.30    14795.72    457.69 o 
   9   5   2     3106.96     3156.33    209.81 o 
  11   5   2      197.31      427.74    217.63 o 
  13   5   2      149.48      233.15    219.01 o 
  15   5   2     4024.16     4084.03    246.67 o 
  17   5   2     2391.88     2238.19    273.18 o 
 -18   6   2     3743.75     3551.18    341.68 o 
 -16   6   2     7034.02     6702.83    515.99 o 
 -14   6   2     4941.42     4876.01    430.26 o 
 -12   6   2       29.10       16.36    189.75 o 
 -10   6   2     1212.29     1301.78    204.63 o 
  -8   6   2     7424.15     7984.64    536.65 o 
  -6   6   2    44221.57    45841.63   3493.77 o 
  -4   6   2    39294.94    39332.08    889.74 o 
  -2   6   2     2392.91     2827.06    191.97 o 
   0   6   2     1407.40     1333.75    200.76 o 
   2   6   2     1919.92     1781.29    187.19 o 
   4   6   2    28281.77    28055.88   1100.74 o 
   6   6   2    31253.79    31731.54   1366.56 o 
   8   6   2     3378.32     3081.18    336.78 o 
  10   6   2       54.34      140.08    292.29 o 
  12   6   2      655.77     1064.76    221.89 o 
  14   6   2     3311.36     3023.42    243.23 o 
  16   6   2     5772.77     5844.94    509.22 o 
 -17   7   2     3235.49     3613.55    613.35 o 
 -15   7   2     8985.59     8472.46    615.98 o 
 -13   7   2     1520.26     2193.45    244.69 o 
 -11   7   2       51.10     1002.67    205.81 o 
  -9   7   2      997.28     2574.92    231.16 o 
  -7   7   2    12330.69    14879.39   1321.45 o 
  -5   7   2    33156.09    34917.88   1031.64 o 
  -3   7   2    16040.16    15572.24    945.16 o 
  -1   7   2      219.48      143.41    198.36 o 
   1   7   2      803.65      717.73    184.97 o 
   3   7   2    13942.30    13513.83    307.34 o 
   5   7   2    21135.93    22009.12    721.03 o 
   7   7   2    10736.90    10490.79    665.84 o 
   9   7   2      362.86       76.49    199.92 o 
  11   7   2       19.80        0.00    216.75 o 
  13   7   2     2290.15     2457.79    246.17 o 
  15   7   2     3722.11     4021.06    594.29 o 
 -16   8   2     2068.08     2461.35    239.62 o 
 -14   8   2     3800.42     4123.99    281.15 o 
 -12   8   2     2503.50     2322.82    205.85 o 
 -10   8   2      515.27     1200.97    317.52 o 
  -8   8   2     2821.35     4532.21    209.56 o 
  -6   8   2     6769.46     7441.97    534.47 o 
  -4   8   2     1469.49     1921.56    219.62 o 
  -2   8   2      799.39     1165.52    204.77 o 
   0   8   2     2411.42     1933.32    249.54 o 
   2   8   2     4672.78     3854.40    208.05 o 
   4   8   2    12747.42    12423.22    221.81 o 
   6   8   2     7985.21     7817.80    474.12 o 
   8   8   2      742.72      846.90    207.52 o 
  10   8   2       96.65       12.20    216.68 o 
  12   8   2     1205.93      950.38    226.67 o 
  14   8   2     4488.51     4491.89    330.16 o 
 -15   9   2      205.27      567.52    246.10 o 
 -13   9   2      955.17      827.68    227.04 o 
 -11   9   2      751.15      332.20    191.87 o 
  -9   9   2      565.18     1378.92    210.53 o 
  -7   9   2      165.71     1020.95    287.77 o 
  -5   9   2      934.58     1670.86    236.81 o 
  -3   9   2     2536.70     2709.03    217.23 o 
  -1   9   2     1552.43     1251.89    213.15 o 
   1   9   2     2704.42     1840.44    259.64 o 
   3   9   2     1766.43     1844.52    302.33 o 
   5   9   2       59.04        0.00    216.49 o 
   7   9   2       11.85        0.00    209.63 o 
   9   9   2      127.91       81.01    221.97 o 
  11   9   2     1643.21     1239.93    237.57 o 
 -14  10   2       51.18      443.51    222.20 o 
 -12  10   2      774.73      681.23    212.04 o 
 -10  10   2     1123.26      727.46    233.98 o 
  -8  10   2      158.51      378.60    223.57 o 
  -6  10   2     1203.49     1978.74    380.25 o 
  -4  10   2      490.91     1256.56    310.10 o 
  -2  10   2      204.70      589.13    221.80 o 
   0  10   2     1665.90     1067.10    271.20 o 
   2  10   2      703.60      808.94    277.24 o 
   4  10   2      321.02      145.12    233.58 o 
   6  10   2     2448.49     2430.13    237.73 o 
   8  10   2      236.55      357.73    227.10 o 
  10  10   2      592.35      318.42    247.62 o 
 -11  11   2      443.05      891.53    266.26 o 
  -9  11   2        5.43        0.00    243.89 o 
  -7  11   2     2721.44     2893.59    249.30 o 
  -5  11   2     7406.33     7495.53    434.47 o 
  -3  11   2     1857.22     1894.31    240.87 o 
  -1  11   2      284.07      761.70    291.22 o 
   1  11   2      332.36      526.82    294.99 o 
   3  11   2     1018.51     1529.44    319.87 o 
   5  11   2     3400.64     3268.05    250.78 o 
   7  11   2     1852.71     1874.18    241.70 o 
  -8  12   2      618.72      837.64    262.81 o 
  -6  12   2     4800.71     4758.88    276.25 o 
  -4  12   2     5087.70     5469.06    286.62 o 
  -2  12   2      450.18     1159.57    341.89 o 
   0  12   2      178.99       63.57    490.04 o 
   2  12   2      341.99      473.71    322.84 o 
   4  12   2     4561.70     4230.84    341.72 o 
 -21   1   3       50.96      124.01    269.11 o 
 -19   1   3      291.65      329.24    181.86 o 
 -17   1   3        8.00      189.26    177.42 o 
 -15   1   3     1250.09     1145.23    199.87 o 
 -13   1   3     6355.54     6178.31    196.66 o 
 -11   1   3     2145.09     2128.11    170.35 o 
  -9   1   3     1066.38     3203.09   1337.63 o 
  -7   1   3     1259.02     8568.25   3791.03 o 
  -5   1   3    19139.38    21056.53    872.35 o 
  -3   1   3    20416.93    18900.28    376.79 o 
  -1   1   3     9699.44     9795.79   1114.18 o 
   1   1   3       96.93     2173.56   1738.63 o 
   3   1   3     3062.31     3230.45    214.36 o 
   5   1   3       43.01      197.00    180.91 o 
   7   1   3    11290.23    11031.58    190.32 o 
   9   1   3     8258.18     7927.24    194.46 o 
  11   1   3      857.08     1051.26    189.34 o 
  13   1   3      265.47      492.17    207.31 o 
  15   1   3        2.72      824.21    402.31 o 
  17   1   3      846.41     1448.65    248.32 o 
 -20   2   3       30.24      718.03    218.17 o 
 -18   2   3      295.25      706.24    194.52 o 
 -16   2   3     2649.02     2619.17    190.22 o 
 -14   2   3    21887.16    20615.95    527.95 o 
 -12   2   3    14384.41    13583.68    288.96 o 
 -10   2   3      539.35     1595.46    514.15 o 
  -8   2   3     3841.14     5594.58   1436.15 o 
  -6   2   3       13.10      133.02    217.39 o 
  -4   2   3    37015.80    34556.68    846.80 o 
  -2   2   3    58335.39    55504.46    552.40 o 
   0   2   3    11243.84    12075.95   1194.30 o 
   2   2   3      560.93      687.07    216.42 o 
   4   2   3      556.04      607.18    236.02 o 
   6   2   3    14091.49    13325.45    324.01 o 
   8   2   3    27124.50    27798.22    541.76 o 
  10   2   3    10903.09    10434.62    211.15 o 
  12   2   3      114.73      219.67    202.01 o 
  14   2   3       67.33      327.80    228.89 o 
  16   2   3      364.20      719.09    321.33 o 
 -21   3   3        8.60        0.00    236.85 o 
 -19   3   3      900.29     1414.38    496.09 o 
 -17   3   3      182.28      317.42    195.78 o 
 -15   3   3     8453.01     8838.87    601.30 o 
 -13   3   3    27912.12    27191.84   1035.57 o 
 -11   3   3    12360.41    11797.52    427.09 o 
  -9   3   3      744.58      575.27    165.55 o 
  -7   3   3      626.81      757.68    208.65 o 
  -5   3   3    15464.69    14991.13    632.64 o 
  -3   3   3    93394.41    87279.33   3977.51 o 
  -1   3   3    52293.41    51281.09   2975.07 o 
   1   3   3     2061.90     1730.76    313.80 o 
   3   3   3      363.44      485.48    221.38 o 
   5   3   3     5105.09     4780.06    228.15 o 
   7   3   3    26172.27    29005.34    911.19 o 
   9   3   3    12722.66    13947.77    711.91 o 
  11   3   3     2242.24     2508.52    251.50 o 
  13   3   3      119.57      398.75    205.97 o 
  15   3   3      372.37      168.66    261.31 o 
  17   3   3     3818.86     3981.39    300.09 o 
 -20   4   3       20.37      849.34    236.47 o 
 -18   4   3      421.73      306.17    202.61 o 
 -16   4   3     1617.23     2010.62    250.89 o 
 -14   4   3    13609.67    12560.72    646.48 o 
 -12   4   3    13876.75    13660.46    444.57 o 
 -10   4   3     3107.05     2302.66    175.81 o 
  -8   4   3      728.68      536.87    214.64 o 
  -6   4   3     3446.33     3658.55    242.00 o 
  -4   4   3    36726.80    34582.60   2655.47 o 
  -2   4   3    47575.44    45716.02   2593.36 o 
   0   4   3    12401.77    11518.28   1535.81 o 
   2   4   3      342.25      220.97    431.78 o 
   4   4   3     1377.51      718.49    207.99 o 
   6   4   3    15375.49    17799.77    280.99 o 
   8   4   3    18657.52    20798.41    969.42 o 
  10   4   3     8194.69     8526.64    396.70 o 
  12   4   3      228.51      106.28    229.89 o 
  14   4   3      128.98      572.51    543.21 o 
  16   4   3     1866.68     2167.73    272.46 o 
 -19   5   3      565.08      452.01    433.10 o 
 -17   5   3       74.59        0.00    210.02 o 
 -15   5   3     1466.67     1289.92    216.83 o 
 -13   5   3     6438.47     6854.71    660.29 o 
 -11   5   3     1873.22     1883.78    181.72 o 
  -9   5   3       55.17      162.13    217.99 o 
  -7   5   3     1632.01     1262.75    275.82 o 
  -5   5   3     8861.46     9208.52    609.34 o 
  -3   5   3    15041.28    13819.31    893.64 o 
  -1   5   3     2707.63     2382.46    219.01 o 
   1   5   3      750.28      734.05    286.09 o 
   3   5   3      595.03        0.00    206.48 o 
   5   5   3     3686.11     6043.52    230.30 o 
   7   5   3    17055.55    18912.41    245.75 o 
   9   5   3     9404.66    10073.48    526.07 o 
  11   5   3      104.36      197.13    226.87 o 
  13   5   3       53.98      121.86    249.53 o 
  15   5   3      665.06      943.49    363.48 o 
 -18   6   3        4.00        0.00    267.96 o 
 -16   6   3       12.89      295.30    338.29 o 
 -14   6   3        9.16      328.89    192.37 o 
 -12   6   3      482.59      582.26    192.35 o 
 -10   6   3     1960.86     1602.76    316.04 o 
  -8   6   3     2002.75     1527.90    226.18 o 
  -6   6   3     1047.37      988.85    213.56 o 
  -4   6   3      500.95     1221.65    401.94 o 
  -2   6   3      996.07     1912.15    577.57 o 
   0   6   3      486.49      652.53    251.94 o 
   2   6   3      912.87      716.76    208.80 o 
   4   6   3     2924.96     2629.52    221.41 o 
   6   6   3      918.62     2204.82    230.22 o 
   8   6   3      283.83      480.45    418.49 o 
  10   6   3      130.89        0.00    252.83 o 
  12   6   3      144.24      495.56    256.22 o 
  14   6   3      320.76      486.74    278.88 o 
 -17   7   3      144.76      502.29    354.88 o 
 -15   7   3      667.72      410.27    215.38 o 
 -13   7   3     2360.71     2008.49    198.47 o 
 -11   7   3       23.43      495.69    292.38 o 
  -9   7   3      912.29      714.63    249.76 o 
  -7   7   3      240.58      110.10    198.05 o 
  -5   7   3      602.98      421.29    239.76 o 
  -3   7   3     7540.33     8763.39   1235.68 o 
  -1   7   3     2747.82     3522.06    709.87 o 
   1   7   3      249.59      266.59    270.36 o 
   3   7   3     2264.32     2224.71    245.23 o 
   5   7   3     1090.56     1473.40    420.31 o 
   7   7   3     1231.28      983.58    533.37 o 
   9   7   3     3095.92     2879.46    253.95 o 
  11   7   3      491.13      947.75    267.45 o 
  13   7   3      380.43      693.25    297.38 o 
 -16   8   3      971.04     1357.54    246.17 o 
 -14   8   3     4669.72     4620.26    552.08 o 
 -12   8   3     4249.80     4723.84    337.41 o 
 -10   8   3       68.60        4.67    259.64 o 
  -8   8   3     3010.45     2648.31    206.68 o 
  -6   8   3      581.55      677.34    201.60 o 
  -4   8   3    10853.03    10735.05    479.45 o 
  -2   8   3    12070.57    12005.24   1203.08 o 
   0   8   3     3926.69     3539.80    867.71 o 
   2   8   3     1076.15     1607.50    337.80 o 
   4   8   3      194.26      255.30    213.47 o 
   6   8   3     3520.92     3695.32    246.03 o 
   8   8   3     6721.89     6843.92    259.16 o 
  10   8   3     2979.96     2865.08    269.90 o 
  12   8   3       17.76        0.00    294.97 o 
 -15   9   3     3615.55     3083.21    269.94 o 
 -13   9   3     8584.47     8644.25    256.06 o 
 -11   9   3     2749.74     3383.37    264.85 o 
  -9   9   3       34.94        0.00    467.86 o 
  -7   9   3      450.50      273.06    217.16 o 
  -5   9   3      912.85     1197.72    223.20 o 
  -3   9   3    19695.01    19676.58   1078.62 o 
  -1   9   3    10452.10     9631.29    277.62 o 
   1   9   3      352.00      358.67    282.33 o 
   3   9   3      195.52      492.75    212.99 o 
   5   9   3     2308.81     2063.76    235.35 o 
   7   9   3     7557.25     8178.56    402.87 o 
   9   9   3     4637.18     4716.96    277.52 o 
  11   9   3      979.52      828.82    298.19 o 
 -12  10   3     3991.13     4176.62    231.36 o 
 -10  10   3      922.66     1237.63    244.66 o 
  -8  10   3      156.35      223.14    228.25 o 
  -6  10   3     4285.88     3557.90    267.61 o 
  -4  10   3    10930.40    10677.23    555.35 o 
  -2  10   3     8389.45     7822.44    295.95 o 
   0  10   3     2604.56     1855.53    293.91 o 
   2  10   3       27.62        0.00    336.04 o 
   4  10   3      423.96      992.15    234.98 o 
   6  10   3     5623.33     5942.88   1004.39 o 
   8  10   3     6871.39     6874.90    291.85 o 
 -11  11   3     1733.05     1829.65    278.25 o 
  -9  11   3      826.00     1056.24    259.20 o 
  -7  11   3      770.78      717.86    261.48 o 
  -5  11   3     2122.81     1575.49    250.29 o 
  -3  11   3     2658.92     2734.77    254.22 o 
  -1  11   3     1828.41     1847.88    308.79 o 
   1  11   3      724.94      392.58    316.73 o 
   3  11   3     1197.96     1341.92    510.26 o 
   5  11   3     3714.98     2683.87    333.06 o 
  -6  12   3      643.47      930.23    275.29 o 
  -4  12   3      620.35      207.06    276.14 o 
  -2  12   3      256.05      246.70    355.44 o 
   0  12   3       60.45      552.20    333.01 o 
 -20   0   4     4073.93     4297.77    271.54 o 
 -18   0   4       24.60      150.67    247.55 o 
 -16   0   4     2665.23     2849.21    310.09 o 
 -14   0   4      126.88      992.60    431.59 o 
 -12   0   4    20832.29    20569.01    519.39 o 
 -10   0   4    33607.72    31738.31    353.74 o 
  -8   0   4    32062.62    31746.75    357.39 o 
  -6   0   4      500.18      334.46    281.80 o 
  -4   0   4     1923.88     2331.91    315.69 o 
   0   0   4    44407.79    41257.55    484.12 o 
   2   0   4    11843.15    11043.52    426.30 o 
   4   0   4     1010.87     1262.39    407.02 o 
   6   0   4      237.76     2667.51    281.91 o 
   8   0   4     8142.52     8665.62    304.50 o 
  10   0   4     9312.76     9933.63    648.96 o 
  12   0   4     5792.46     5890.50    312.55 o 
  14   0   4     1662.61     1332.62    329.22 o 
 -21   1   4     2986.88     2450.63    236.67 o 
 -19   1   4     1052.29     1704.01    354.49 o 
 -17   1   4       88.68       52.52    192.23 o 
 -15   1   4       29.94     1202.65    468.52 o 
 -13   1   4     4953.87     4982.99    286.78 o 
 -11   1   4    29803.65    29155.67    193.39 o 
  -9   1   4    17345.25    15844.80    180.59 o 
  -7   1   4     2492.66     2132.37    218.53 o 
  -5   1   4      572.38      788.35    315.31 o 
  -3   1   4     5878.82     6204.35    361.29 o 
  -1   1   4    38054.25    30979.94    407.65 o 
   1   1   4    50032.60    52873.75    589.24 o 
   3   1   4     5236.75     5186.67    349.83 o 
   5   1   4      110.46     1236.54    382.67 o 
   7   1   4      814.07     2526.36    783.57 o 
   9   1   4     9798.31    10278.72    313.38 o 
  11   1   4    12891.32    12581.11    274.78 o 
  13   1   4     1738.11     1588.92    232.72 o 
  15   1   4      187.73       91.82    257.05 o 
 -20   2   4     2107.85     2003.22    223.72 o 
 -18   2   4      437.44      265.15    258.48 o 
 -16   2   4       95.88      473.53    192.76 o 
 -14   2   4      178.69      945.26    184.93 o 
 -12   2   4     5116.56     5417.67    421.83 o 
 -10   2   4     5823.68     5511.26    202.65 o 
  -8   2   4     1838.26     1712.08    170.79 o 
  -6   2   4      209.21      515.30    222.34 o 
  -4   2   4      378.64        0.00    369.48 o 
  -2   2   4    10024.38     8546.38    455.46 o 
   0   2   4    16765.10    19520.80   2892.60 o 
   2   2   4     5659.94     6638.97    420.94 o 
   4   2   4      210.42      229.08    219.14 o 
   6   2   4       56.24      376.81    391.83 o 
   8   2   4     1461.86     2492.56    516.21 o 
  10   2   4     3711.20     3790.87    226.63 o 
  12   2   4     2861.91     2477.40    223.69 o 
  14   2   4      182.56      324.79    245.47 o 
 -21   3   4      185.90        0.00    237.39 o 
 -19   3   4       23.97      332.74    270.28 o 
 -17   3   4      127.41      220.98    199.91 o 
 -15   3   4       13.97      105.59    298.77 o 
 -13   3   4      218.02      854.97    197.87 o 
 -11   3   4      382.29      798.05    182.58 o 
  -9   3   4      186.76      446.07    385.71 o 
  -7   3   4      204.33     1312.51    234.98 o 
  -5   3   4      339.70     1598.21    622.06 o 
  -3   3   4     2746.90     1868.35    668.80 o 
  -1   3   4      309.35      992.44    691.16 o 
   1   3   4      106.12     1139.06    326.78 o 
   3   3   4      173.77      210.14    224.01 o 
   5   3   4       89.16      413.15    235.43 o 
   7   3   4       29.49      716.64    234.25 o 
   9   3   4     1273.56     1546.27    237.00 o 
  11   3   4        1.94        0.00    302.74 o 
  13   3   4        2.99        0.00    266.89 o 
  15   3   4      172.13      146.87    299.11 o 
 -20   4   4        8.18      271.85    241.65 o 
 -18   4   4      101.09      625.88    213.57 o 
 -16   4   4      668.15     1082.03    229.68 o 
 -14   4   4       34.78      774.46    204.22 o 
 -12   4   4     7708.91     8031.46    254.65 o 
 -10   4   4     5511.42     5178.18    481.31 o 
  -8   4   4       80.99     2788.35    254.66 o 
  -6   4   4     2175.04     4437.10    594.09 o 
  -4   4   4       46.69      339.21    355.29 o 
  -2   4   4     8049.81     8479.45    257.29 o 
   0   4   4     7158.83     6727.52    329.55 o 
   2   4   4     6489.77     5894.83    314.68 o 
   4   4   4       32.63        4.24    482.36 o 
   6   4   4     8386.96     8025.08    251.35 o 
   8   4   4        3.59        0.00    446.07 o 
  10   4   4     3086.67     3345.67    269.80 o 
  12   4   4     1695.10     1308.98    271.95 o 
  14   4   4      850.49      826.97    290.90 o 
 -19   5   4     1377.13     1451.78    233.46 o 
 -17   5   4      564.28      606.46    454.17 o 
 -15   5   4      236.67      891.13    386.77 o 
 -13   5   4     2151.75     1850.20    194.58 o 
 -11   5   4    11586.76    11058.78    402.39 o 
  -9   5   4    11311.12    11008.99    728.13 o 
  -7   5   4       19.16     2321.52    464.34 o 
  -5   5   4     1315.87     3083.68    723.59 o 
  -3   5   4      217.66      270.43    213.20 o 
  -1   5   4    17731.84    16180.77   1898.12 o 
   1   5   4    22421.16    21404.39    339.00 o 
   3   5   4     1270.09     1792.01    232.95 o 
   5   5   4      170.62      593.09    284.01 o 
   7   5   4      598.25      419.27    245.34 o 
   9   5   4     2858.85     2880.62    259.04 o 
  11   5   4     6715.36     6655.43    951.42 o 
  13   5   4     1336.06      837.70    651.85 o 
 -18   6   4        3.35      407.28    230.93 o 
 -16   6   4      246.69      180.29    243.30 o 
 -14   6   4      104.76      322.67    218.14 o 
 -12   6   4    11325.15    11022.67    664.26 o 
 -10   6   4    20701.89    21421.23   1693.28 o 
  -8   6   4     4369.99     4853.96    246.86 o 
  -6   6   4      415.83      776.68    213.60 o 
  -4   6   4       37.04      282.21    253.51 o 
  -2   6   4    13234.98    12681.60    868.12 o 
   0   6   4    26673.74    25606.14    359.66 o 
   2   6   4    10912.65    11178.57    338.74 o 
   4   6   4      114.82     1320.76    233.24 o 
   6   6   4       64.22      489.67    444.25 o 
   8   6   4     5056.14     4713.66    249.93 o 
  10   6   4     7405.58     7243.55    491.24 o 
  12   6   4     4478.28     5101.59    291.90 o 
 -17   7   4        6.42        0.00    238.07 o 
 -15   7   4       58.59        0.00    217.44 o 
 -13   7   4     3061.63     3062.67    590.67 o 
 -11   7   4     9090.18     9239.76    297.50 o 
  -9   7   4     9053.64     9267.55    939.20 o 
  -7   7   4     1853.27     2091.16    208.16 o 
  -5   7   4      105.31      750.71    578.95 o 
  -3   7   4     4636.51     3907.76    236.31 o 
  -1   7   4    18154.91    16585.18   1204.75 o 
   1   7   4    12033.36    12269.25    343.53 o 
   3   7   4     1779.55     2156.93    335.85 o 
   5   7   4       75.66        0.00    412.12 o 
   7   7   4      969.47      922.98    272.92 o 
   9   7   4     6131.70     5985.57    274.74 o 
  11   7   4     4033.72     4993.78    301.34 o 
 -16   8   4      437.91        0.00    247.21 o 
 -14   8   4      443.10      169.19    339.24 o 
 -12   8   4     2214.79     2077.16    221.38 o 
 -10   8   4     3570.84     3658.89    321.19 o 
  -8   8   4      127.51      419.70    231.44 o 
  -6   8   4       14.72      333.65    214.30 o 
  -4   8   4     2528.28     2419.36    229.56 o 
  -2   8   4     5917.35     5520.72    303.86 o 
   0   8   4     7607.80     7611.29    772.10 o 
   2   8   4     3410.30     3861.36    346.81 o 
   4   8   4      344.05      343.91    351.59 o 
   6   8   4      716.30      737.99    260.33 o 
   8   8   4     2810.54     2419.60    282.60 o 
  10   8   4     4411.44     4903.32    376.41 o 
 -15   9   4       76.09      253.82    259.32 o 
 -13   9   4       42.30      178.49    246.75 o 
 -11   9   4       78.15       55.96    234.85 o 
  -9   9   4      500.77       57.55    230.11 o 
  -7   9   4     2186.28     2133.49    232.22 o 
  -5   9   4     1654.30     1596.91    238.88 o 
  -3   9   4     1360.22     1489.56    280.04 o 
  -1   9   4      565.91        0.00    312.86 o 
   1   9   4       38.24      416.47    361.04 o 
   3   9   4        9.37      484.37    364.44 o 
   5   9   4      877.55     1304.99   1083.63 o 
   7   9   4     2475.31     1994.21    398.77 o 
   9   9   4      876.94     1217.43    297.78 o 
 -12  10   4      653.05      776.90    261.06 o 
 -10  10   4      506.33     1256.42    271.75 o 
  -8  10   4       81.33        1.53    247.43 o 
  -6  10   4      753.97     1088.93    308.65 o 
  -4  10   4      716.98     1143.86    256.88 o 
  -2  10   4       41.96      384.37    284.17 o 
   0  10   4     1141.58      857.95    325.65 o 
   2  10   4      920.56      434.48    385.35 o 
   4  10   4      130.82        0.00    390.90 o 
   6  10   4     1343.29     1518.37    415.34 o 
  -9  11   4     2303.80     2497.45    281.96 o 
  -7  11   4       11.93       73.21    291.75 o 
  -5  11   4      467.01      678.40    272.51 o 
  -3  11   4      175.94        0.00    324.72 o 
  -1  11   4     2887.94     1719.14    341.31 o 
   1  11   4     2421.52     1705.10    366.27 o 
   3  11   4      138.42        0.00    413.57 o 
 -21   1   5      179.33      626.91    239.19 o 
 -19   1   5      794.89     1218.27    216.74 o 
 -17   1   5      668.50      515.04    350.27 o 
 -15   1   5        8.19      202.24    188.35 o 
 -13   1   5      612.51      270.90    225.76 o 
 -11   1   5     1873.33     2029.14    219.80 o 
  -9   1   5    12029.62    11400.90    235.99 o 
  -7   1   5     6701.47     5868.59    236.14 o 
  -5   1   5      450.14      307.38    346.81 o 
  -3   1   5      453.62      794.27    364.07 o 
  -1   1   5      195.71      238.61    216.39 o 
   1   1   5     2436.11     2793.34    405.95 o 
   3   1   5     9161.48     9354.05    445.89 o 
   5   1   5     3184.65     2919.75    317.15 o 
   7   1   5       16.42      393.94    242.61 o 
   9   1   5      105.37      186.86    258.99 o 
  11   1   5      242.53      239.84    269.89 o 
  13   1   5     1430.23     1754.79    276.34 o 
 -20   2   5     2708.56     2998.23    232.44 o 
 -18   2   5     6694.72     6141.79    370.58 o 
 -16   2   5      560.90      736.50    194.56 o 
 -14   2   5      806.96      847.22    293.53 o 
 -12   2   5      148.60       18.56    184.92 o 
 -10   2   5     3968.24     4042.05    183.87 o 
  -8   2   5    20930.20    19705.12    585.46 o 
  -6   2   5     9701.66     9649.87    365.20 o 
  -4   2   5       34.46      759.62    394.80 o 
  -2   2   5      320.03      352.93    855.68 o 
   0   2   5     6155.01     5740.70    270.45 o 
   2   2   5    20843.87    21499.39    769.54 o 
   4   2   5    13982.25    13693.20    356.17 o 
   6   2   5     2294.77     2185.04    279.85 o 
   8   2   5       20.46        0.00    263.37 o 
  10   2   5      826.60      775.63    278.19 o 
  12   2   5     2436.16     2402.61    268.30 o 
 -19   3   5     4559.51     5212.70    230.45 o 
 -17   3   5     3938.89     3992.12    250.31 o 
 -15   3   5      121.28      501.68    190.92 o 
 -13   3   5     1220.76     1058.89    355.79 o 
 -11   3   5     1778.86     1904.49    220.32 o 
  -9   3   5    20695.63    19991.30    657.35 o 
  -7   3   5    28793.84    27973.20    390.65 o 
  -5   3   5     5230.92     5809.30    388.13 o 
  -3   3   5      329.03     1634.31    729.71 o 
  -1   3   5     1219.39     3248.03    877.55 o 
   1   3   5    15405.25    14197.67    371.12 o 
   3   3   5    20131.85    20950.13    385.98 o 
   5   3   5     3401.35     3398.91    356.25 o 
   7   3   5       32.08        0.00    280.82 o 
   9   3   5      640.11      483.72    285.18 o 
  11   3   5     2760.58     2683.14    349.45 o 
  13   3   5     5799.76     5401.06    348.44 o 
 -20   4   5     1719.31     2069.36    354.49 o 
 -18   4   5     4518.85     4375.31    233.71 o 
 -16   4   5      948.70     1210.31    262.59 o 
 -14   4   5       38.74        0.00    288.91 o 
 -12   4   5       44.26        0.00    195.69 o 
 -10   4   5     6879.87     7127.23    546.31 o 
  -8   4   5    20221.82    19357.00   1113.36 o 
  -6   4   5     8211.97     8006.98    520.15 o 
  -4   4   5      491.93     2524.55   1207.34 o 
  -2   4   5       35.37     1764.60    535.52 o 
   0   4   5     6450.82     6077.50    350.46 o 
   2   4   5    19690.85    19124.64    346.81 o 
   4   4   5     8095.38     6745.54    378.05 o 
   6   4   5     1674.95     1221.71    248.90 o 
   8   4   5      219.87      497.56    274.27 o 
  10   4   5     1165.98     1337.26    293.53 o 
  12   4   5     4099.82     3893.22    497.72 o 
 -19   5   5     1017.90      640.97    247.01 o 
 -17   5   5     1454.83     2235.17    224.80 o 
 -15   5   5       62.65      185.30    303.39 o 
 -13   5   5       31.88       15.36    201.69 o 
 -11   5   5     1538.36     1575.05    304.35 o 
  -9   5   5     5949.81     6317.78    329.36 o 
  -7   5   5     4750.73     5067.86    283.87 o 
  -5   5   5      100.55     1910.89   1060.13 o 
  -3   5   5       33.58     1382.03    763.59 o 
  -1   5   5     2219.42     1898.93    325.64 o 
   1   5   5     4840.99     4137.24    358.65 o 
   3   5   5     9554.24     9790.33    349.20 o 
   5   5   5     4558.00     4235.63    384.35 o 
   7   5   5       24.29      210.33    270.17 o 
   9   5   5      460.88      186.19    409.42 o 
  11   5   5     1729.36     2070.17    310.61 o 
 -18   6   5        1.65        0.00    241.33 o 
 -16   6   5      307.93      901.97    222.75 o 
 -14   6   5      718.67     1380.35    346.82 o 
 -12   6   5      629.16      686.05    210.89 o 
 -10   6   5      233.13      432.13    589.24 o 
  -8   6   5       52.28      240.39    276.02 o 
  -6   6   5      441.04     1064.00    244.20 o 
  -4   6   5      835.33      990.68    236.94 o 
  -2   6   5     1087.37      966.67    318.58 o 
   0   6   5     1739.33     2160.83    333.20 o 
   2   6   5      149.26      341.14    338.49 o 
   4   6   5      651.95      194.50    343.53 o 
   6   6   5       40.02        0.00    453.26 o 
   8   6   5      691.80      313.42    287.10 o 
  10   6   5      571.63      637.73    370.93 o 
 -17   7   5      153.62      267.64    249.50 o 
 -15   7   5      258.92      689.47    528.34 o 
 -13   7   5      494.20     1201.20    225.37 o 
 -11   7   5      303.65       81.41    282.96 o 
  -9   7   5     1681.33     2051.03    222.60 o 
  -7   7   5     2652.10     3041.93    516.83 o 
  -5   7   5      112.00      256.36    237.28 o 
  -3   7   5     1643.09     2038.28    297.85 o 
  -1   7   5      604.43        0.00    336.48 o 
   1   7   5      104.01      152.55    345.04 o 
   3   7   5     2041.25     1925.64    356.13 o 
   5   7   5     1254.99     1299.93    376.79 o 
   7   7   5       45.26        8.20    279.16 o 
   9   7   5      548.26     1312.35    365.89 o 
 -14   8   5      314.99       53.09    592.41 o 
 -12   8   5      424.73      505.18    442.96 o 
 -10   8   5     2421.05     2841.82    236.03 o 
  -8   8   5     8808.58     8357.00    474.48 o 
  -6   8   5     1894.24     1989.03    311.47 o 
  -4   8   5       19.81      143.88    257.13 o 
  -2   8   5      516.13      455.27    357.14 o 
   0   8   5      471.37      486.76    360.41 o 
   2   8   5     6595.18     6267.09    376.28 o 
   4   8   5     3672.69     3765.62    383.97 o 
   6   8   5      397.91     1930.18    399.72 o 
   8   8   5      187.83      323.70    304.55 o 
 -13   9   5       57.13      214.31    221.91 o 
 -11   9   5      305.09      615.71    416.90 o 
  -9   9   5     2228.38     2377.88    250.64 o 
  -7   9   5     6644.06     7158.45    809.97 o 
  -5   9   5     1487.95     1916.91    267.42 o 
  -3   9   5      109.42      119.31    313.40 o 
  -1   9   5     1266.48     1277.25    368.47 o 
   1   9   5     5926.17     4707.78    387.24 o 
   3   9   5     5814.58     5954.55    403.24 o 
   5   9   5     1252.32     1183.65    417.98 o 
 -10  10   5     4017.17     4050.43    294.22 o 
  -8  10   5     6719.14     6749.39    369.99 o 
  -6  10   5     2020.86     2048.26    479.28 o 
  -4  10   5      297.95        0.00    289.88 o 
  -2  10   5      184.23      388.51    357.14 o 
   0  10   5     1741.73     1429.43    399.34 o 
   2  10   5     5157.83     3882.52    422.90 o 
 -20   0   6      229.20        0.00    412.82 o 
 -18   0   6     1451.61     2095.83    382.21 o 
 -16   0   6     8508.28     8485.87    377.92 o 
 -14   0   6     3537.31     3509.39    339.25 o 
 -12   0   6      654.29      454.77    351.59 o 
 -10   0   6      390.63      433.73    345.30 o 
  -8   0   6     1622.37     2230.75    342.78 o 
  -6   0   6    23338.72    23102.02    382.84 o 
  -4   0   6    14160.94    14430.59    393.04 o 
  -2   0   6       46.01      321.74    366.46 o 
   0   0   6       39.12      218.69    408.91 o 
   2   0   6     2606.40     2305.07    441.92 o 
   4   0   6    13169.90    13233.84    503.39 o 
   6   0   6     7315.91     7112.88    511.46 o 
   8   0   6     1058.18     1142.84    548.74 o 
  10   0   6      621.12      669.30    570.16 o 
 -19   1   6      505.07      792.63    282.90 o 
 -17   1   6     4351.93     4295.26    307.00 o 
 -15   1   6     6301.75     6299.35    344.16 o 
 -13   1   6      868.68     1056.04    251.94 o 
 -11   1   6     2984.38     3060.45    781.23 o 
  -9   1   6       28.57       73.60    230.67 o 
  -7   1   6    11479.42    12458.96    953.81 o 
  -5   1   6    15496.16    16529.85   1829.90 o 
  -3   1   6     8812.56     9384.71    795.15 o 
  -1   1   6      216.70      388.76    241.96 o 
   1   1   6       58.67       68.54    301.26 o 
   3   1   6     4488.36     4108.58    334.67 o 
   5   1   6     9298.64     9279.21    373.26 o 
   7   1   6     6601.71     6249.37    371.42 o 
   9   1   6      331.09      121.70    401.35 o 
  11   1   6      117.85        4.66    181.30 o 
 -20   2   6        2.71      330.50    296.40 o 
 -18   2   6      501.01      487.52    308.13 o 
 -16   2   6     1845.15     1759.51    303.47 o 
 -14   2   6      490.08     1368.86    497.09 o 
 -12   2   6       13.86      328.71    576.08 o 
 -10   2   6      153.68      261.60    337.23 o 
  -8   2   6     1593.68     1318.37    242.53 o 
  -6   2   6     5910.13     6230.43    395.56 o 
  -4   2   6     5003.44     4765.09    692.35 o 
  -2   2   6      368.78      284.20    241.33 o 
   0   2   6        6.44        0.00    258.65 o 
   2   2   6      751.20      699.49    302.31 o 
   4   2   6     2767.17     3531.43    408.03 o 
   6   2   6     2196.43     3289.19    449.73 o 
   8   2   6     1049.98      993.94    452.75 o 
  10   2   6      188.25      495.46    483.11 o 
 -19   3   6        1.14        0.00    243.35 o 
 -17   3   6       23.33      194.42    218.47 o 
 -15   3   6      227.92      432.25    435.52 o 
 -13   3   6      159.72      426.63    299.22 o 
 -11   3   6      136.76      581.75    416.47 o 
  -9   3   6       70.82      193.29    287.03 o 
  -7   3   6      565.49      550.00    399.84 o 
  -5   3   6       84.90        0.00    274.81 o 
  -3   3   6       95.01        0.00    281.49 o 
  -1   3   6      312.09      327.70    278.58 o 
   1   3   6       60.81      375.15    355.50 o 
   3   3   6       11.09        0.00    382.33 o 
   5   3   6      342.24      602.53    422.90 o 
   7   3   6        4.73      850.33    433.73 o 
   9   3   6        4.49      373.26    471.40 o 
 -18   4   6      358.78        0.00    240.84 o 
 -16   4   6     2694.82     2628.87    354.39 o 
 -14   4   6      769.04     1218.76    219.04 o 
 -12   4   6      414.49      689.47    208.00 o 
 -10   4   6      680.86      595.85    247.23 o 
  -8   4   6      394.26     1039.41    390.90 o 
  -6   4   6     6832.86     6684.71    713.77 o 
  -4   4   6     2757.65     2539.96    279.20 o 
  -2   4   6      274.03      117.08    326.01 o 
   0   4   6      236.96      157.09    372.25 o 
   2   4   6     2895.33     3631.96    375.28 o 
   4   4   6      252.75        0.00    392.28 o 
   6   4   6     3372.96     3701.75    429.70 o 
   8   4   6      470.00      943.55    438.52 o 
 -17   5   6     2546.61     2758.07    239.47 o 
 -15   5   6     2193.11     2496.10    355.73 o 
 -13   5   6      266.27      212.78    218.58 o 
 -11   5   6      558.80      246.32    211.32 o 
  -9   5   6       11.15       56.10    365.26 o 
  -7   5   6     3702.99     4293.48    272.75 o 
  -5   5   6     8540.85     8536.59    664.95 o 
  -3   5   6     4308.58     2899.80   1195.47 o 
  -1   5   6      193.12        0.00    346.68 o 
   1   5   6       75.65     1055.41    375.03 o 
   3   5   6     4060.03     3438.72    358.65 o 
   5   5   6     4271.49     4635.98    387.12 o 
   7   5   6     3401.07     2848.15    433.85 o 
   9   5   6      227.77      415.21    465.98 o 
 -16   6   6     4493.63     4924.11    415.95 o 
 -14   6   6     3337.93     3220.61    238.83 o 
 -12   6   6       15.61      461.67    228.01 o 
 -10   6   6      221.88     1012.08    302.79 o 
  -8   6   6     1532.14     1880.94    246.72 o 
  -6   6   6    11153.38    11874.47    424.60 o 
  -4   6   6     8136.59     8988.96    551.20 o 
  -2   6   6      662.95       86.95    166.16 o 
   0   6   6       27.25      249.05    353.99 o 
   2   6   6     1188.85     2323.22    391.65 o 
   4   6   6     7505.00     6926.69    394.30 o 
   6   6   6     5383.16     4521.09    444.56 o 
   8   6   6     1132.26     1590.55    471.14 o 
 -15   7   6     2325.05     2438.92    247.59 o 
 -13   7   6      567.35     1014.44    248.26 o 
 -11   7   6      187.19      451.59    304.28 o 
  -9   7   6      776.67      637.33    285.07 o 
  -7   7   6     5633.32     5871.96    389.02 o 
  -5   7   6     7985.62     8070.99    816.94 o 
  -3   7   6     2137.62     1563.09    370.36 o 
  -1   7   6       64.09      919.11    391.91 o 
   1   7   6      371.25      853.85    372.51 o 
   3   7   6     3150.29     2758.33    383.47 o 
   5   7   6     5062.40     4325.57    416.60 o 
 -12   8   6        3.61        0.00    218.62 o 
 -10   8   6        0.10       93.43    261.25 o 
  -8   8   6     1815.59     1611.10    548.93 o 
  -6   8   6     3027.43     3464.59    388.37 o 
  -4   8   6     2008.53     2001.12    499.61 o 
  -2   8   6      928.13     1172.95    381.70 o 
   0   8   6      523.24      546.98    390.39 o 
   2   8   6     1484.94     1665.25    403.12 o 
   4   8   6     2272.54     2653.90    425.16 o 
 -11   9   6     1033.05     1434.64    390.11 o 
  -9   9   6      868.43      914.85    293.68 o 
  -7   9   6      262.23        0.00    291.74 o 
  -5   9   6       62.63      658.47    392.22 o 
  -3   9   6       16.12      353.74    400.85 o 
  -1   9   6      148.54      370.11    413.83 o 
   1   9   6     1163.40        0.00    415.46 o 
 -17   1   7        5.34      818.40    291.65 o 
 -15   1   7     1524.43     1869.37    478.51 o 
 -13   1   7     3697.31     3325.22    266.71 o 
 -11   1   7      587.33      335.58    260.51 o 
  -9   1   7       62.35        0.00    262.35 o 
  -7   1   7       93.58       50.97    273.17 o 
  -5   1   7      342.71      816.49    224.30 o 
  -3   1   7     2238.35     2665.62    245.40 o 
  -1   1   7     2488.90     2705.39    290.89 o 
   1   1   7      405.86      946.68    291.68 o 
   3   1   7        9.05       32.73    375.97 o 
   5   1   7       29.30        0.00    494.57 o 
   7   1   7      514.38      972.11    452.70 o 
 -18   2   7      250.35      480.95    295.10 o 
 -16   2   7      562.24        0.00    631.89 o 
 -14   2   7     2788.22     3835.68    480.53 o 
 -12   2   7     3448.04     4017.90    268.09 o 
 -10   2   7      102.95      348.74    498.61 o 
  -8   2   7      501.53      933.15    275.91 o 
  -6   2   7      448.59      767.94    275.70 o 
  -4   2   7     7186.57     6920.36    432.41 o 
  -2   2   7     9448.72     9854.97    279.99 o 
   0   2   7     2297.49     2460.66    305.00 o 
   2   2   7      153.05      576.58    421.51 o 
   4   2   7      174.37      393.80    450.36 o 
   6   2   7     2046.48     2060.94    514.10 o 
 -17   3   7        7.41      568.03    295.17 o 
 -15   3   7     2939.93     3806.36    362.74 o 
 -13   3   7     7463.64     8596.23    634.72 o 
 -11   3   7     2725.57     3553.91    283.14 o 
  -9   3   7       44.54        0.00    269.20 o 
  -7   3   7       19.27        0.00    433.23 o 
  -5   3   7     4309.43     3929.95    295.42 o 
  -3   3   7    10248.93    10342.82    465.78 o 
  -1   3   7     4522.93     5000.25    324.37 o 
   1   3   7      115.77      426.42    421.13 o 
   3   3   7       12.32      170.82    440.53 o 
   5   3   7     2013.31     1157.32    462.33 o 
   7   3   7     4231.00     3834.65    515.86 o 
 -16   4   7      803.29      561.20    289.67 o 
 -14   4   7     3629.75     4090.19    835.46 o 
 -12   4   7     3616.73     3731.39    654.69 o 
 -10   4   7      238.46      652.84    279.42 o 
  -8   4   7       17.44      105.19    446.70 o 
  -6   4   7      797.04      618.22    294.63 o 
  -4   4   7     6108.08     6707.17    326.56 o 
  -2   4   7     8140.72     7772.98    405.13 o 
   0   4   7     1096.46     1567.12    399.46 o 
   2   4   7      163.64      346.68    414.20 o 
   4   4   7      922.77        0.00    469.63 o 
   6   4   7     2131.24     1973.51    498.35 o 
 -15   5   7      825.40      699.25    346.23 o 
 -13   5   7     1733.41     2382.86    542.13 o 
 -11   5   7      512.04      323.49    288.39 o 
  -9   5   7       28.13        0.00    486.64 o 
  -7   5   7       93.68        0.00    301.84 o 
  -5   5   7     2188.79     2117.33    559.77 o 
  -3   5   7     2300.67     2173.43    399.72 o 
  -1   5   7     2360.95     1854.47    381.83 o 
   1   5   7     1677.93     1885.20    422.64 o 
   3   5   7      162.30      299.57    436.25 o 
   5   5   7      834.68      961.94    453.00 o 
 -14   6   7       56.54      343.74    261.53 o 
 -12   6   7        6.71        0.00    309.06 o 
 -10   6   7      268.61       95.49    318.23 o 
  -8   6   7      676.59     1150.31    300.67 o 
  -6   6   7      437.94      478.99    319.40 o 
  -4   6   7      375.82        0.00    407.65 o 
  -2   6   7        0.55      866.07    384.35 o 
   0   6   7      323.75      327.28    395.43 o 
   2   6   7       12.49        0.00    407.27 o 
   4   6   7      776.93     1491.03    462.96 o 
 -11   7   7      136.22      349.44    253.05 o 
  -9   7   7       67.44      592.10    319.86 o 
  -7   7   7      678.65      870.36    333.64 o 
  -5   7   7        3.56      300.95    389.64 o 
  -3   7   7      747.94     1452.61    396.31 o 
  -1   7   7      648.15      133.15    409.92 o 
   1   7   7       48.66      365.95    449.73 o 
  -8   8   7      161.92      421.20    352.54 o 
  -6   8   7       70.75      816.53    477.38 o 
  -4   8   7     1304.25     1474.28    423.27 o 
  -2   8   7     3165.77     2820.69    430.33 o 
 -16   0   8       28.14       29.73    421.51 o 
 -14   0   8     1314.49      548.11    432.47 o 
 -12   0   8     3052.61     4674.52    428.44 o 
 -10   0   8     5281.62     4966.53    422.64 o 
  -8   0   8     1362.89     1405.24    430.45 o 
  -6   0   8      517.92      949.35    314.26 o 
  -4   0   8      151.95      353.77    333.32 o 
  -2   0   8     4133.31     3938.48    355.41 o 
   0   0   8     6842.17     6967.84    382.66 o 
   2   0   8     1985.96     2000.09    575.58 o 
   4   0   8        4.46      300.07    630.25 o 
 -15   1   8      416.78       18.84    305.34 o 
 -13   1   8      431.94      526.85    533.25 o 
 -11   1   8     5164.53     5821.05    302.85 o 
  -9   1   8     2158.85     2197.76    299.48 o 
  -7   1   8      355.99      296.36    296.48 o 
  -5   1   8      100.28      118.09    226.72 o 
  -3   1   8      820.16      920.25    240.70 o 
  -1   1   8     4074.67     4122.29    316.95 o 
   1   1   8     3271.43     3532.25    346.79 o 
   3   1   8     1494.11     1128.04    391.06 o 
 -14   2   8      332.95      674.97    320.04 o 
 -12   2   8     1235.09     1764.96    294.39 o 
 -10   2   8     1251.01     1548.10    309.45 o 
  -8   2   8      581.86      661.92    548.05 o 
  -6   2   8        5.09      648.19    248.72 o 
  -4   2   8       31.49       87.13    293.45 o 
  -2   2   8     1012.25     1236.31    315.52 o 
   0   2   8     1509.25     1435.74    368.51 o 
   2   2   8      509.36     1054.40    485.38 o 
 -15   3   8       38.09      374.56    296.98 o 
 -13   3   8        3.71        0.00    336.29 o 
 -11   3   8       66.42       77.13    291.01 o 
  -9   3   8       45.30      120.21    295.28 o 
  -7   3   8       16.46      365.43    273.77 o 
  -5   3   8      204.85      567.59    335.48 o 
  -3   3   8      114.59       93.21    314.70 o 
  -1   3   8      102.10        0.00    468.37 o 
   1   3   8       27.24      328.41    491.80 o 
   3   3   8        7.18      151.29    513.60 o 
 -14   4   8        4.81      276.35    325.52 o 
 -12   4   8      619.55     1073.72    310.60 o 
 -10   4   8     2096.86     2024.19    306.32 o 
  -8   4   8      305.25      534.86    270.37 o 
  -6   4   8      110.98      295.14    337.85 o 
  -4   4   8       15.49        0.00    339.55 o 
  -2   4   8      230.53      670.81    434.99 o 
   0   4   8      180.64        0.00    458.17 o 
 -11   5   8     2236.29     2717.57    327.77 o 
  -9   5   8     1150.99     1846.96    258.67 o 
  -7   5   8      127.36      372.72    357.72 o 
  -5   5   8      147.09        0.00    419.12 o 
  -3   5   8      380.78      436.63    445.57 o 
  -1   5   8     4316.69     3737.15    466.10 o 
  -8   6   8      711.77     1120.62    370.34 o 
  -6   6   8       14.03      504.99    378.56 o 
  -4   6   8      268.17      534.51    422.64 o 
  -9   1   9      388.06      504.18    350.30 o 
  -7   1   9      588.96      930.63    248.79 o 
  -5   1   9      211.12      282.83    264.17 o 
  -3   1   9       32.40      177.71    287.96 o 
  -8   2   9     2689.19     2884.20    288.71 o 
  -6   2   9     1552.99     1660.08    270.97 o 
                                                 
